# Supplementary material for: Ceftazidime/Tobramycin Co-Loaded Chitosan-Coated Zein Nanoparticles against Antibiotic-Resistant and Biofilm-Producing Pseudomonas aeruginosa and Klebsiella pneumoniae
Source: Pharmaceuticals (Basel). 2024 Feb 29;17(3):320. doi: 10.3390/ph17030320 (PMC10974368; doi:10.3390/ph17030320)
Supplement: Supplementary file 1 [file pharmaceuticals-17-00320-s001.zip]

Archive with 1 entries (1 files):
- pharmaceuticals-2877090-supplementary.pdf
